# Supplementary material for: Multivariate Statistical Analyses of the Temporal Variation in the Chemical Composition of the Essential Oil of Eucalyptus torquata in Cyprus
Source: Molecules. 2025 Jan 15;30(2):332. doi: 10.3390/molecules30020332 (PMC11767822; doi:10.3390/molecules30020332)
Supplement: Supplementary file 1 [file molecules-30-00332-s001.zip]

Archive with 1 entries (1 files):
- molecules-3372547-supplementary.xlsx
