# Supplementary material for: Multivariate Statistical Analyses of the Temporal Variation in the Chemical Composition of the Essential Oil of Eucalyptus torquata in Cyprus
Source: Molecules. 2025 Jan 15;30(2):332. doi: 10.3390/molecules30020332 (PMC11767822; doi:10.3390/molecules30020332)
Supplement: Supplementary file 1 [file molecules-30-00332-s001.zip › molecules-3372547-supplementary.xlsx]

## Sheet: Sheet1
Rotated Component Matrix
	Component
	PC1	PC2	PC3
epi-globulol	0.988518
Globulol	0.985195		0.101028
Viridiflorol	0.977349
Cubeban-11-ol	0.971999	-0.121275
Ledene	0.963165
Borneol	0.956722		-0.16908
α-Terpineol	0.953558	0.225345
Maaliol	0.92953	-0.219918	-0.258945
Aromadendrene	0.92893	0.199153
α-Gurjunene	0.924157	0.19955	-0.158397
Alloaromadendrene	0.916193
γ-Terpinene	-0.800875	0.140112
Miniatone	0.692451	0.422797	0.254491
Pinocarvone	0.637462	0.404173	-0.19213
5,11-Epoxy-1,10-cadinene	0.623027	0.301021	0.432914
Myrcene	-0.618738	0.275416	-0.46547
β-Gurjunene	0.593447	0.15464	0.455147
β-Phellandrene	-0.53237	-0.428053
Camphene	0.498674	0.130726	0.443417
α-Eudesmol	-0.126028	-0.989209
β-Eudesmol		-0.978292
α-Guaiol	0.11937	-0.975514	-0.138242
γ-Eudesmol		-0.940053
Eremoligenol	0.292135	-0.917843	-0.198948
α-Pinene		0.908384
Terpinolene	-0.107588	0.743049	0.508147
Terpinene-4-ol	0.300263	0.725093	0.433203
Apodophyllone	-0.473104	-0.706964	0.293649
Selin-11-en-4-a-ol		0.221611	0.927134
α-Cadinol	0.114856	0.456035	0.833992
β-Pinene	0.45551		-0.804491
Ledol	0.236007	0.446616	0.762738
Limonene	0.135994	0.535562	-0.731634
Valerianol	-0.161035		0.720048
1,8-Cineole	-0.1507	0.556713	-0.705012
Rosifoliol	0.675903	0.186926	0.701421
E,E-Farnesol	-0.179053	-0.341406	0.668097
Isotorquatone	-0.391883		0.625129
Torquatone	-0.510454	-0.516482	0.525685
α-Phellandrene		-0.497043	-0.514607
Selina-4,11-diene			0.139724
Palustrol	0.273409	0.107764	0.322302
Calamenene	0.414754	0.353943	0.27722
δ-Cadinene	0.190603	0.437086	0.166822
Amyl phenyl acetate	0.49617	0.379027	0.245497
β-Caryophyllene	-0.462067	-0.104931	-0.100186
Guaiol	-0.209768	-0.440287	0.221915
Piperitone	-0.327707
α-Terpinene	-0.406558	-0.169083
β-Dihydro-agarofuran	-0.453875
Valencene		0.498141
Myrtenol		0.485179
Agarospirol		0.13018	0.210818
trans-Pinocarveol	0.569442	0.345214	-0.18694
α-Humulene	-0.32269	-0.292683	0.201337
10-epi-elemol	-0.381085	-0.41513	0.13089
p-Cymene	0.316779	-0.248861	-0.274654
Muurola-4,10,14-diene-1-ol	0.307599	0.27277	0.258414
Carvacrol	-0.316065	0.253845	-0.157556
Selina-5,11-diene	0.178415	0.459456	0.129096
E-Methyl gerenate	-0.181297	-0.120929	0.148143
